# Supplementary material for: Conversion of cDNA differential display results (DDRT-PCR) into quantitative transcription profiles
Source: BMC Genomics. 2005 Apr 5;6:51. doi: 10.1186/1471-2164-6-51 (PMC1079827; doi:10.1186/1471-2164-6-51)
Supplement: Additional File 1 — Sequences of arbitrary primers Excel-file containing the sequences of 80 primers used in combination with anchored poly(dT)-primers in DDRT-PCR reactions. 19 KB; [file 1471-2164-6-51-S1.xls]

## Sheet: Sheet1
	A.P for DD (ref- Roth)
	AZ1	TACAACGAGG
	AZ2	TGGATTGGTC
	AZ3	CTTTCTACCC
	AZ4	GGAAACCATC
	AZ5	TGGTAAAGGG
	AZ6	GATCATAGCC
	AZ7	GATCGCATTG
	AZ8	TTTTGGCTCC
	AZ9	CTGATCCATG
	AZ10	CTTGATTGCC
	AZ11	GTGCAATGAG
	AZ12	CAATGCGTCT
	AZ13	AGGATACGTG
	AZ14	TCCCTTTAGC
	AZ15	CGGATAACTG
	AZ16	AGGTTCTAGC
	AZ17	TCCGACGTAT
	AZ18	GGAAGACAAC
	AZ19	AGAAGCGATG
	AZ20	CCATTTACGC
	AZ21	AAATCGGAGC
	AZ22	GTCCATAGCA
	AZ23	TACACTAGCG
	AZ24	CATAGCCCTT
	AZ25	CTACTAGGGT
	AZ26	AGTGAATGCG
	AZ27	ACGATTCCTG
	AZ28	TTTACGGTGG
	AZ29	ATGGTGTAGC
	AZ30	AATCACACCC
	AZ31	ACGCTACATC
	AZ32	CGAAACAGTC
	AZ33	CTTACACTTG
	AZ34	GTTAGTGGCA
	AZ35	ATCTGAGGAG
	AZ36	AAGATAGCGG
	AZ37	CCTATCCGTT
	AZ38	GATTGCGTTC
	AZ39	CGTTCGTGTA
	AZ40	TGCTGTGAAC
	AZ41	TAGCACAGTC
	AZ42	CCAAACTGCT
	AZ43	CTTGAGTGGA
	AZ44	GGATCTGAAC
	AZ45	TCCTCAAGAC
	AZ46	AGCGTAACCT
	AZ47	CCACTTTGAG
	AZ48	GAGATGACGA
	AZ49	TCGCTATCTC
	AZ50	TGACTTGGCT
	AZ51	ACCCTAGAAG
	AZ52	GTGAAATGGC
	AZ53	GCATCAAGAG
	AZ54	CGTGAGTTGA
	AZ55	AGTGTCAAGG
	AZ56	AACCGATGTC
	AZ57	CCAACCTGTA
	AZ58	AGGATAACCC
	AZ59	GTCAAAGGAG
	AZ60	TTGTCTCAGG
	AZ61	AGGGAAACAC
	AZ62	CAGGTGATGT
	AZ63	CCTCTATCGT
	AZ64	CGCTTGAGAA
	AZ65	TGCCATTCCT
	AZ66	ATGTTGGACG
	AZ67	ATGTTTGGGC
	AZ68	TCTTAGTGCC
	AZ69	GACAGTAGCA
	AZ70	CTTGGATGGA
	AZ71	CAGACACTTC
	AZ72	TGCTGAACTG
	AZ73	AGTCAGACAC
	AZ74	CGTAGTACTC
	AZ75	CTACACAGTC
	AZ76	GTACTTAGCG
	AZ77	CTACTACCGT
	AZ78	GAGTCACTCA
	AZ79	AGTCGTTACC
	AZ80	GTAGACTGAG
